# Supplementary material for: Diverse electron carriers drive syntrophic interactions in an enriched anaerobic acetate-oxidizing consortium
Source: ISME J. 2023 Oct 25;17(12):2326–39. doi: 10.1038/s41396-023-01542-6 (PMC10689502; doi:10.1038/s41396-023-01542-6)
Supplement: Supplementary file 2 — Supplementary Data 1 [file 41396_2023_1542_MOESM2_ESM.xls]

## Sheet: MAG info and abundance
																	Relative abundance in bioreactor metagenomes (fraction of reads mapped)
Bin Name	MAG Name	Group Name (for Fig 1)	GTDB classification	code_name	Completeness (CheckM)	Contamination (CheckM)	Heterogeneity (CheckM)	Size (Mbp)	No. contigs	GC (%)	tRNAs	rRNAs	5S	16S	23S	MIMAG_Qual	R1 - Day 0	R1 - Day 19	R1 - Day 54	R1 - Day 81	R1 - Day 111	R1 - Day 234	R1 - Day 283	R2 - Day 0	R2 - Day 19	R2 - Day 54	R2 - Day 81	R2 - Day 111	R2 - Day 234	R2 - Day 283
bin10.1	DTU010_11 (Firmicutes)	Firmicutes	d__Bacteria;p__Firmicutes_G;c__Limnochordia;o__DTU010;f__DTU010;g__DTU010;s__DTU010 sp002391385	FIRM11	92.34	1.98	0	2.6094	11	57.8	50	9	3	3	3	HQ	0.200911	0.185446	0.132973	0.143904	0.274222	1.2675	1.40124	0.251509	0.208801	0.129854	0.751221	0.306325	0.63455	0.760186
bin12.1	Acetomicrobium_1	Other	d__Bacteria;p__Synergistota;c__Synergistia;o__Synergistales;f__Acetomicrobiaceae;g__Acetomicrobium;s__Acetomicrobium sp002433005	SYN1	96.61	0	0	2.11536	36	46.9	47	6	2	2	2	HQ	0.0618751	0.0678564	0.0331949	0.0408626	0.124829	0.160856	0.159339	0.0706166	0.07582	0.0308496	0.13475	0.143684	0.151279	0.132325
bin13.1	Coprothermobacter_1	Coprothermobacter	d__Bacteria;p__Coprothermobacterota;c__Coprothermobacteria;o__Coprothermobacterales;f__Coprothermobacteraceae;g__Coprothermobacter;s__	COPRO1	90.91	0	0	1.25149	4	45.1	44	6	2	2	2	HQ	10.267	8.89618	2.72285	1.67833	0.626731	0.232044	0.153404	11.3048	9.34263	2.72385	0.207919	0.602383	1.35203	0.420984
bin14.1	DTU068_1	DTU068_1	d__Bacteria;p__Firmicutes_B;c__Syntrophomonadia;o__Thermacetogeniales;f__Thermacetogeniaceae;g__DTU068;s__DTU068 sp001513545	SYNTROPH1	95.99	5.85	100	2.49366	28	45.6	55	0	0	0	0	MQ	0.057779	0.261488	0.530647	0.562554	0.629113	5.38908	7.25504	0.0398106	0.249475	0.562488	5.11055	0.775886	4.26974	5.50074
bin3.1	Caldatribacteriota_2	Caldatribacteriota	d__Bacteria;p__Caldatribacteriota;c__Caldatribacteriia;o__Caldatribacteriales;f__Caldatribacteriaceae;g__UBA3950;s__UBA3950 sp002385475	CALD2	81.09	4.24	0	1.47842	103	42	29	3	1	1	1	MQ	3.01927	1.67638	0.448284	0.192779	0.0620587	0.0243554	0.0376454	2.37516	1.66936	0.426941	0.0294945	0.0592026	0.0338331	0.0332141
bin4.1	Methanothermobacter_1	Methanothermobacter_1	d__Archaea;p__Methanobacteriota;c__Methanobacteria;o__Methanobacteriales;f__Methanothermobacteraceae_A;g__Methanothermobacter_A;s__Methanothermobacter_A sp012840175	METHANO1	91.2	0.8	100	1.38592	5	41.9	30	0	0	0	0	MQ	1.29791	2.02481	4.9507	6.73086	6.03346	42.3649	53.299	1.12373	1.70969	4.94657	47.6331	6.36284	32.0289	49.7595
bin4.2	Methanothermobacter_2	Methanothermobacter_2	d__Archaea;p__Methanobacteriota;c__Methanobacteria;o__Methanobacteriales;f__Methanothermobacteraceae_A;g__Methanothermobacter_A;s__Methanothermobacter_A sp003584625	METHANO2	96.8	0	0	1.47173	5	39.9	31	3	1	1	1	HQ	14.8874	23.8849	50.8739	58.1373	62.8826	15.7225	5.68676	11.5118	19.9099	51.5122	17.9336	62.5589	35.8954	24.5415
bin5.1.modf	Methanothermobacter_3	Other_Methanothermobacter	d__Archaea;p__Methanobacteriota;c__Methanobacteria;o__Methanobacteriales;f__Methanothermobacteraceae;g__Methanothermobacter;s__Methanothermobacter wolfei	METHANO3	98.8	3.33	0	1.72081	6	48.7	36	4	0	2	2	MQ	0.676169	0.584963	0.248245	0.218188	0.12699	0.304533	0.364235	0.741464	0.624545	0.248311	0.222042	0.164131	1.40575	0.309173
bin8.1	DTU030_1	Other	d__Bacteria;p__DTU030;c__DTU030;o__DTU030;f__DTU030;g__DTU030;s__DTU030 sp001513125	DTU1	83.05	0.42	0	1.75621	70	55.8	33	3	1	1	1	MQ	0.0234646	0.0225845	0.0120352	0.0149615	0.0191007	0.0694667	0.0694456	0.0294678	0.023471	0.00998021	0.0504392	0.0264598	0.0762552	0.0745597
bin9.1	Firmicutes_15	Firmicutes	d__Bacteria;p__Firmicutes_G;c__UBA4882;o__UBA10575;f__UBA10575;g__;s__	FIRM15	90.68	2.54	0	2.72617	34	51.1	47	9	3	3	3	HQ	0.0124554	0.0516736	0.112099	0.0946416	0.120583	0.268049	0.410079	0.0132596	0.0575727	0.099867	0.242599	0.120726	0.200251	0.234133
polished_nanopore-bin.35	Firmicutes_1	Firmicutes	d__Bacteria;p__Firmicutes_A;c__Ch29;o__Ch29;f__Ch29;g__JAAYEV01;s__JAAYEV01 sp012728565	FIRM1	91.1	0	0	2.08457	85	49.5	48	5	3	1	1	HQ	0.0008618	0.011423	0.357494	0.0345531	0.222521	0.519948	0.66284	0.000477376	0.0494034	0.371664	0.458	0.197578	0.420357	0.129147
polished_nanopore-bin.43	Bacteroidota_1	Other	d__Bacteria;p__Bacteroidota;c__Bacteroidia;o__Bacteroidales;f__DTU049;g__DTU049;s__DTU049 sp001513285	BACT1	96.43	0.4	0	2.36673	7	29.5	45	6	2	2	2	HQ	1.63024	0.27448	0.167941	0.0769036	0.155659	0.00716547	0.0163518	0.673873	0.263344	0.200159	0.0139813	0.186996	0.109494	0.176699
polished_nanopore-bin.49	Chloroflexota_1	Other	d__Bacteria;p__Chloroflexota;c__Anaerolineae;o__SBR1031;f__UBA3940;g__UBA3940;s__UBA3940 sp002385675	CHLOR1	91.82	1.82	0	3.77167	57	65.1	49	12	4	4	4	HQ	0.0143865	0.0107789	0.0210717	0.0407602	0.0264042	0.223769	0.169668	0.0157286	0.0117943	0.0213283	0.105893	0.0328566	0.375242	0.139531
polished_nanopore-bin.9	DTU015_9	Firmicutes	d__Bacteria;p__Firmicutes_E;c__DTU015;o__D8A-2;f__D2;g__DTU015;s__DTU015 sp001513185	FIRM9	90.59	0.99	0	1.88888	17	52.8	44	5	2	1	2	HQ	0.0627606	0.0410695	0.142013	0.155431	0.180876	0.846321	0.500933	0.0681267	0.0436794	0.164656	0.580477	0.217026	0.513964	0.284198
R1Dec2019-bin.21	Fervidobacterium_2	Other	d__Bacteria;p__Thermotogota;c__Thermotogae;o__Thermotogales;f__Fervidobacteriaceae;g__Fervidobacterium;s__Fervidobacterium sp003522805	THERMO2	100	0.16	100	1.99641	129	39.5	44	0	0	0	0	MQ	2.01154	1.43549	0.391908	0.100457	0.0271028	5.87e-05	8.62e-05	1.73763	1.41944	0.378722	0.000100396	0.0213584	0.000125134	0.000123275
R1Feb2020-bin.17	Geobacter_1	Other	d__Bacteria;p__Desulfobacterota_F;c__Desulfuromonadia;o__Geobacterales;f__Geobacteraceae;g__Geobacter;s__Geobacter anodireducens	DESULF1	99.32	0	0	3.62156	57	61.7	44	3	1	1	1	HQ	0.000312422	0.0215624	0.0591812	0.297805	0.000568178	0.000616416	0.000221954	0.000374568	0.00355317	0.0133169	0.00038804	0.000792833	0.0137969	0.0261858
R1Feb2020-bin.21	DTU063_4	Firmicutes	d__Bacteria;p__Firmicutes_A;c__Thermosediminibacteria;o__Thermosediminibacterales;f__Tepidanaerobacteraceae;g__DTU063;s__DTU063 sp001512695	FIRM4	94.71	0	0	1.99302	176	42.6	40	0	0	0	0	MQ	0.0149301	0.125945	1.84704	1.72846	2.52932	0.509377	1.01903	0.0137304	0.527724	2.39191	0.552064	2.16706	0.107939	0.0271924
R1Feb2020-bin.22	Firmicutes_16	Firmicutes	d__Bacteria;p__Firmicutes_G;c__UBA5301;o__UBA5301;f__UBA5301;g__JAAYHC01;s__JAAYHC01 sp012735535	FIRM16	93.27	0.48	0	1.84825	118	53.5	35	2	2	0	0	MQ	0.00201616	0.0055373	0.0354408	0.107161	0.0513228	0.0954138	0.0752609	0.0025618	0.0108798	0.0233906	0.0680508	0.0517991	0.0394525	0.0204575
R1Feb2020-bin.27	Achromobacter_1	Proteobacteria	d__Bacteria;p__Proteobacteria;c__Gammaproteobacteria;o__Burkholderiales;f__Burkholderiaceae;g__Achromobacter;s__Achromobacter insuavis_A	GAMMA1	82.73	0.7	50	5.04762	853	68.3	51	0	0	0	0	MQ	0.000128186	0.00796925	0.00947973	0.0813207	0.00025018	0.00222994	0.00133507	0.000168123	0.00122525	0.00446093	0.000962913	0.000188599	5.81e-06	0.000216492
R1Feb2020-bin.31	UBA4971_14	Firmicutes	d__Bacteria;p__Firmicutes_G;c__SHA-98;o__UBA4971;f__UBA4971;g__UBA4971;s__UBA4971 sp900019985	FIRM14	88.89	0	0	1.98326	37	49.7	44	2	1	0	1	MQ	0.160296	0.133565	0.0876505	0.476071	0.933953	1.97467	1.0023	0.198174	0.148501	0.125478	1.47402	0.774237	1.06753	0.493693
R1Feb2020-bin.9	Citrobacter_5	Proteobacteria	d__Bacteria;p__Proteobacteria;c__Gammaproteobacteria;o__Enterobacterales;f__Enterobacteriaceae;g__Citrobacter;s__Citrobacter freundii	GAMMA5	99.4	0.33	0	5.04646	18	51.7	71	4	4	0	0	MQ	0.00203597	0.0491857	0.0717744	0.413484	2.29e-05	0.000197061	4.04e-06	3.42e-05	0.00168077	0.00280283	0.000300166	2.33e-05	1.35e-06	7.13e-07
R1July2020-bin.19	Dietzia_2	Other	d__Bacteria;p__Actinobacteriota;c__Actinomycetia;o__Mycobacteriales;f__Mycobacteriaceae;g__Dietzia;s__Dietzia maris	ACTINO2	91.76	0	0	3.3741	216	70.6	43	1	1	0	0	MQ	0.00348912	0.00297785	0.00197096	0.00182013	0.00201634	0.49294	0.071975	0.00394013	0.00337659	0.0013994	0.190105	0.00401798	0.00107446	0.00123186
R1July2020-bin.2	Actinobacteria_5	Other	d__Bacteria;p__Actinobacteriota;c__Coriobacteriia;o__OPB41;f__UBA2279;g__UBA7930;s__	ACTINO5	97.08	2.5	33.33	2.24636	94	66.6	47	3	1	1	1	HQ	2.81e-05	2.36e-05	0.00263954	0.000594939	0.00258212	0.144721	0.083484	3.59e-05	0.000359631	0.00428194	0.0634768	0.0149599	0.202938	0.0176671
R1July2020-bin.25	Mesorhizobium_6	Proteobacteria	d__Bacteria;p__Proteobacteria;c__Alphaproteobacteria;o__Rhizobiales;f__Rhizobiaceae;g__Mesorhizobium;s__Mesorhizobium lusatiense	ALPHA6	96.94	6.74	40.54	5.30844	236	62.3	42	0	0	0	0	MQ	0.000273963	0.000474607	0.000686995	0.00137024	0.00438783	0.241961	0.051933	0.000337678	0.000458647	0.000385735	0.110563	0.00412311	0.00481445	0.0052535
R1July2020-bin.28	Stenotrophomonas_9	Proteobacteria	d__Bacteria;p__Proteobacteria;c__Gammaproteobacteria;o__Xanthomonadales;f__Xanthomonadaceae;g__Stenotrophomonas;s__Stenotrophomonas acidaminiphila_A	GAMMA9	96.53	1.37	57.14	3.51821	207	69.8	62	1	1	0	0	MQ	0.000479708	0.0173169	0.0189408	0.0264618	0.0499411	0.348218	0.110278	0.000640257	0.0135898	0.00436904	0.151125	0.0111396	0.000841559	0.00620268
R1July2020-bin.41	Brevundimonas_1	Proteobacteria	d__Bacteria;p__Proteobacteria;c__Alphaproteobacteria;o__Caulobacterales;f__Caulobacteraceae;g__Brevundimonas;s__Brevundimonas diminuta	ALPHA1	99.19	0.06	0	3.40924	141	67.5	48	0	0	0	0	MQ	9.38e-05	0.000111683	0.00534487	0.0107366	0.0191486	0.206783	0.0360265	0.000106465	0.000686293	0.00247299	0.0902197	0.0102372	0.0727353	0.00729819
R1July2020-bin.42	Camelimonas_4	Proteobacteria	d__Bacteria;p__Proteobacteria;c__Alphaproteobacteria;o__Rhizobiales;f__Beijerinckiaceae;g__Camelimonas;s__Camelimonas lactis	ALPHA4	88.65	1.04	0	3.45097	474	66.7	39	0	0	0	0	MQ	7.37e-05	8e-05	0.00049989	0.000324724	0.00143912	0.102235	0.0559156	7.73e-05	0.00010008	0.000527843	0.0495287	0.00146057	0.00118474	0.00908001
R1July2020-bin.49	Ochrobactrum_3	Proteobacteria	d__Bacteria;p__Proteobacteria;c__Alphaproteobacteria;o__Rhizobiales_A;f__Rhizobiaceae_A;g__Ochrobactrum;s__Ochrobactrum anthropi	ALPHA3	98.7	0.54	100	4.60456	67	56.2	42	0	0	0	0	MQ	0.00254552	0.0226458	0.152535	0.0478684	0.0451719	0.314701	0.0917809	0.0133796	0.0567836	0.142767	0.186299	0.104931	0.0958543	0.0119998
R1July2020-bin.50	Rhodococcus_3	Other	d__Bacteria;p__Actinobacteriota;c__Actinomycetia;o__Mycobacteriales;f__Mycobacteriaceae;g__Rhodococcus;s__Rhodococcus qingshengii	ACTINO3	99.56	0.38	0	6.85288	132	62.4	56	3	2	0	1	MQ	0.00282793	0.00355884	0.00367104	0.00216936	0.00114762	0.288845	0.039401	0.00473821	0.0044972	0.00218363	0.124336	0.0013897	0.00102987	0.0015822
R1July2020-bin.7	Stenotrophomonas_10	Proteobacteria	d__Bacteria;p__Proteobacteria;c__Gammaproteobacteria;o__Xanthomonadales;f__Xanthomonadaceae;g__Stenotrophomonas;s__Stenotrophomonas sp002345545	GAMMA10	99.47	3.1	52.94	3.53459	106	65.9	59	2	2	0	0	MQ	0.000106057	0.00164459	0.00090714	0.0014693	0.00425658	0.329659	0.043081	0.000175249	0.000418887	0.000342799	0.148628	0.000716627	0.000162545	0.000326255
R1Mar2020-bin.11	Firmicutes_10	Firmicutes	d__Bacteria;p__Firmicutes_E;c__DTU015;o__D8A-2;f__D2;g__UBA3907;s__UBA3907 sp002391545	FIRM10	86.93	0	0	1.64282	165	45.2	41	0	0	0	0	MQ	2.00026	1.16421	0.456715	0.427204	0.181302	0.217141	0.252942	2.05903	1.21435	0.476123	0.193249	0.192161	0.32994	0.149725
R1Mar2020-bin.3	Firmicutes_8	Firmicutes	d__Bacteria;p__Firmicutes_D;c__Proteinivoracia;o__UBA4975;f__UBA4975;g__JAAYIH01;s__JAAYIH01 sp012523545	FIRM8	92.58	0	0	1.80679	23	57.9	51	4	2	1	1	HQ	0.00218339	0.00279068	0.0502422	0.145752	0.272332	0.763607	0.136541	0.00266544	0.00297292	0.06737	0.486466	0.307045	0.443544	0.0268676
R1Nov2019-bin.1	Defluvitoga_1	Other	d__Bacteria;p__Thermotogota;c__Thermotogae;o__Petrotogales;f__Petrotogaceae;g__Defluviitoga;s__	THERMO1	92.63	0	0	1.55237	29	31.5	44	0	0	0	0	MQ	1.23299	0.838126	0.282555	0.0719157	0.0186043	0.00139602	0.00403671	0.526988	0.834765	0.274432	0.00267378	0.014499	0.00542816	0.00960189
R1Nov2019-bin.14	Methanothermobacter_4	Other_Methanothermobacter	d__Archaea;p__Methanobacteriota;c__Methanobacteria;o__Methanobacteriales;f__Methanothermobacteraceae;g__Methanothermobacter;s__Methanothermobacter thermautotrophicus	METHANO4	79.17	4.58	33.33	1.61156	229	48.5	25	1	1	0	0	MQ	0.347958	0.182019	0.024865	0.00907329	0.00341315	0.00133262	0.00322817	0.345619	0.164724	0.0255808	0.00178966	0.00354032	0.00138099	0.000690888
R1Nov2019-bin.17	Thermogutta_1	Other	d__Bacteria;p__Planctomycetota;c__Planctomycetes;o__Pirellulales;f__Thermoguttaceae;g__Thermogutta;s__	PLANC1	93.1	0.1	0	4.21143	542	55.8	37	3	1	1	1	HQ	0.299347	0.278408	0.0986627	0.0420247	0.0138013	0.00698722	0.00154701	0.396301	0.331623	0.0748254	0.00422124	0.0152289	0.00569826	0.00261729
R1Nov2019-bin.19	DTU053_3	Firmicutes	d__Bacteria;p__Firmicutes_A;c__Clostridia;o__Oscillospirales;f__Acutalibacteraceae;g__DTU053;s__DTU053 sp001512765	FIRM3	92.73	0.34	0	1.80089	70	47.5	40	3	3	0	0	MQ	0.385805	0.216194	0.0364933	0.00713684	0.000564904	1.18e-05	1.58e-05	0.388464	0.232262	0.0300011	2.26e-05	0.000528882	1.81e-05	1.6e-05
R1Nov2019-bin.39	Methanosarcina_1	Halobacteriota	d__Archaea;p__Halobacteriota;c__Methanosarcinia;o__Methanosarcinales;f__Methanosarcinaceae;g__Methanosarcina;s__Methanosarcina thermophila	HALO1	99.84	0.65	0	3.09099	33	41.1	54	4	3	0	1	MQ	1.35762	0.862176	0.699798	0.314724	0.103294	0.0269091	0.0423183	1.37057	0.893413	0.702709	0.0328281	0.116897	0.0187736	0.0130264
R1Nov2019-bin.41	Caldatribacteriota_1	Caldatribacteriota	d__Bacteria;p__Caldatribacteriota;c__Caldatribacteriia;o__Caldatribacteriales;f__Caldatribacteriaceae;g__UBA3950;s__	CALD1	75.12	2.54	50	1.9639	350	41.8	33	0	0	0	0	MQ	0.474765	0.420055	0.138238	0.0700673	0.0257197	0.00967885	0.0134007	0.389076	0.414925	0.134008	0.0123964	0.0260014	0.0122936	0.0100561
R1Sept2020-bin.18	Paracoccus_8	Proteobacteria	d__Bacteria;p__Proteobacteria;c__Alphaproteobacteria;o__Rhodobacterales;f__Rhodobacteraceae;g__Paracoccus;s__Paracoccus solventivorans	ALPHA8	82.21	1.06	0	2.98308	324	68.6	38	1	1	0	0	MQ	0.000348834	0.000542874	0.000999703	0.00316711	0.00154603	0.151769	0.265244	0.000389203	0.000545373	0.000454054	0.0656981	0.00261132	0.00114602	0.0388361
R1Sept2020-bin.24	Pseudomonas_7	Proteobacteria	d__Bacteria;p__Proteobacteria;c__Gammaproteobacteria;o__Pseudomonadales;f__Pseudomonadaceae;g__Pseudomonas_C;s__Pseudomonas_C sp012518175	GAMMA7	97.18	0.43	0	2.88286	14	49.2	44	1	1	0	0	MQ	5.53e-06	3.65e-06	2.2e-06	3.34e-06	7.94e-07	0.355721	0.697997	7.67e-06	5.53e-06	2.95e-06	0.263729	1.55e-06	0.0137936	0.00986501
R1Sept2020-bin.27	Luteimonas_8	Proteobacteria	d__Bacteria;p__Proteobacteria;c__Gammaproteobacteria;o__Xanthomonadales;f__Xanthomonadaceae;g__Luteimonas;s__Luteimonas granuli	GAMMA8	97.99	0	0	2.97649	148	70.3	50	3	1	1	1	HQ	0.000556984	0.000863419	0.0079508	0.0292585	0.000729379	0.440414	0.253896	0.000904245	0.000775051	0.000267366	0.185569	0.000199069	0.307928	0.124466
R1Sept2020-bin.42	Tepidanaerobacter_5	Firmicutes	d__Bacteria;p__Firmicutes_A;c__Thermosediminibacteria;o__Thermosediminibacterales;f__Tepidanaerobacteraceae;g__Tepidanaerobacter;s__Tepidanaerobacter acetatoxydans	FIRM5	94.23	0.96	0	2.47062	193	37.9	45	1	1	0	0	MQ	0.000661919	0.00787449	0.0975805	0.00677836	0.0331143	0.224663	0.201638	0.000732365	0.00347381	0.239715	0.306967	0.0710951	0.275206	0.0205376
R1Sept2020-bin.43	Thauera_4	Proteobacteria	d__Bacteria;p__Proteobacteria;c__Gammaproteobacteria;o__Burkholderiales;f__Rhodocyclaceae;g__Thauera;s__Thauera humireducens	GAMMA4	90.48	1.28	57.14	3.52627	448	66.4	54	0	0	0	0	MQ	0.000606315	0.00494751	0.00360006	0.018615	0.0828145	0.0627991	0.107209	0.000996559	0.000876536	0.0028769	0.0283239	0.000850162	0.00656636	0.000876795
R1Sept2020-bin.6	Acinetobacter_6	Proteobacteria	d__Bacteria;p__Proteobacteria;c__Gammaproteobacteria;o__Pseudomonadales;f__Moraxellaceae;g__Acinetobacter;s__Acinetobacter modestus	GAMMA6	99.69	0.55	0	3.62268	43	38.4	61	1	1	0	0	MQ	6.8e-05	0.00136656	0.0507445	0.00795482	0.0132351	0.512197	1.66344	7.59e-05	0.0742981	0.0269869	0.524961	0.0342932	0.0649793	0.14489
R2Dec2019-bin.19	DTU022_6	Firmicutes	d__Bacteria;p__Firmicutes_D;c__Dethiobacteria;o__DTU022;f__DTU022;g__DTU022;s__DTU022 sp001512835	FRIM6	81.78	0.42	100	2.03686	258	57.9	41	4	1	2	1	MQ	0.736163	0.689045	0.198936	0.0629698	0.00822049	0.00392175	0.00505831	0.874253	0.780361	0.151427	0.00285434	0.00858447	0.00695173	0.00133971
R2Feb2020-bin.26	Alcaligenes_3	Proteobacteria	d__Bacteria;p__Proteobacteria;c__Gammaproteobacteria;o__Burkholderiales;f__Burkholderiaceae;g__Alcaligenes;s__Alcaligenes phenolicus	GAMMA3	97.1	0.59	50	4.14745	41	56.7	48	0	0	0	0	MQ	0.000195489	0.000209598	0.000313976	0.000944355	0.0147076	5.02407	0.142554	0.000220183	0.000319587	0.000294578	2.68808	0.00232926	0.000543156	0.00281664
R2Jan2020-bin.14	DTU068_2	DTU068_2	d__Bacteria;p__Firmicutes_B;c__Syntrophomonadia;o__Thermacetogeniales;f__Thermacetogeniaceae;g__DTU068;s__DTU068 sp012840405	DTU2	90.93	0.63	0	2.03588	70	45.5	44	3	2	1	0	MQ	0.439663	2.34609	5.15523	5.15255	4.33443	1.76371	0.960483	0.313064	2.22764	5.44175	1.70087	4.66699	2.01166	0.450713
R2July2020-bin.16	Thermacetogenium_3	Firmicutes	d__Bacteria;p__Firmicutes_B;c__Syntrophomonadia;o__Thermacetogeniales;f__Thermacetogeniaceae;g__Thermacetogenium;s__Thermacetogenium phaeum	SYNTROPH3	94.18	0	0	2.2973	152	54.8	36	1	1	0	0	MQ	0.000957143	0.00199139	0.00306432	0.00381228	0.00357513	0.0147671	0.0088251	0.00103711	0.00182277	0.00327697	0.0110904	0.00402584	0.163212	0.08046
R2July2020-bin.2	Rhodobacteraceae_7	Proteobacteria	d__Bacteria;p__Proteobacteria;c__Alphaproteobacteria;o__Rhodobacterales;f__Rhodobacteraceae;g__Paracoccus;s__	ALPHA7	94.3	2.07	0	3.03784	227	67.8	46	0	0	0	0	MQ	0.00350735	0.0459151	0.0309649	0.327622	0.0431248	0.286074	0.687651	0.000874404	0.0133994	0.0169462	0.132932	0.0272028	0.359351	0.160563
R2July2020-bin.27	DTU025_13	Firmicutes	d__Bacteria;p__Firmicutes_G;c__SHA-98;o__DTUO25;f__DTU025;g__DTU025;s__DTU025 sp001513145	FIRM13	79.51	6.09	0	1.52852	287	61.7	41	1	0	1	0	MQ	0.00648906	0.00570652	0.00120306	0.0014895	0.0129495	0.0519178	0.0296915	0.00672052	0.00613545	0.00110732	0.0289511	0.0176348	0.0755716	0.0449355
R2July2020-bin.33	Ochrobactrum_2	Proteobacteria	d__Bacteria;p__Proteobacteria;c__Alphaproteobacteria;o__Rhizobiales_A;f__Rhizobiaceae_A;g__Ochrobactrum_A;s__Ochrobactrum_A pituitosum	ALPHA2	100	0	0	5.04866	45	53.7	46	0	0	0	0	MQ	0.000477346	0.0108703	0.00581735	0.00389756	0.0105238	0.0581426	0.00765946	0.00081018	0.0103216	0.00513154	0.0356075	0.0278347	0.931727	0.200928
R2July2020-bin.35	Mesorhizobium_5	Proteobacteria	d__Bacteria;p__Proteobacteria;c__Alphaproteobacteria;o__Rhizobiales;f__Rhizobiaceae;g__Mesorhizobium;s__	ALPHA5	97.66	1.1	28.57	3.98461	168	63.2	42	0	0	0	0	MQ	0.000670322	0.00616434	0.0114373	0.00692002	0.00117679	0.129832	0.0945903	0.0016037	0.0135827	0.00642402	0.0587389	0.00511494	0.166986	0.0131916
R2July2020-bin.7	UBA3946_17	Firmicutes	d__Bacteria;p__Firmicutes;c__Bacilli;o__ML615J-28;f__CAG-698;g__UBA3946;s__UBA3946 sp002385755	FIRM17	82.67	1.33	0	1.28476	227	49.1	9	0	0	0	0	MQ	4.19e-06	3.22e-06	2.28e-06	0.00702269	0.0406841	0.00956711	0.0256073	4.04e-06	2.41e-06	2.02e-06	0.00851529	0.0549292	0.107745	0.0402149
R2Mar2020-bin.3	Lacrimispora_2	Firmicutes	d__Bacteria;p__Firmicutes_A;c__Clostridia;o__Lachnospirales;f__Lachnospiraceae;g__Lacrimispora;s__Lacrimispora celerecrescens_B	FIRM2	99.37	0	0	5.09084	33	43.5	63	0	0	0	0	MQ	3.82e-05	3.85e-05	0.00144246	5.98e-05	0.156017	0.351934	0.118549	3.46e-05	3e-05	0.0312663	0.369024	0.300287	0.199913	0.0833232
R2Mar2020-bin.6	Alcaligenes_2	Proteobacteria	d__Bacteria;p__Proteobacteria;c__Gammaproteobacteria;o__Burkholderiales;f__Burkholderiaceae;g__Alcaligenes;s__Alcaligenes faecalis_C	GAMMA2	97.16	0.16	0	3.63017	58	57.3	42	0	0	0	0	MQ	0.000320598	0.00366434	0.0146199	0.00852825	0.234528	0.638849	0.0102603	0.000410022	0.0175994	0.0300118	0.347874	0.176034	0.0425647	0.00334785
R2Nov2019-bin.11	Firmicutes_7	Firmicutes	d__Bacteria;p__Firmicutes_D;c__Dethiobacteria;o__DTU022;f__DTU022;g__JAAZIN01;s__JAAZIN01 sp012800855	FIRM7	88.14	0.64	100	2.15651	220	59.2	38	0	0	0	0	MQ	0.465784	0.39892	0.158738	0.0746555	0.0329947	0.0687679	0.0287565	0.585655	0.459714	0.122937	0.0414422	0.0359115	0.0233378	0.00863751
R2Nov2019-bin.12	Marmoricola_4	Other	d__Bacteria;p__Actinobacteriota;c__Actinomycetia;o__Propionibacteriales;f__Nocardioidaceae;g__Marmoricola;s__	ACTINO4	84.75	2.92	37.5	2.50925	318	61.9	36	1	0	1	0	MQ	0.149285	0.141058	0.0547466	0.0305455	0.00457492	0.000861719	0.000210723	0.214693	0.168798	0.0377814	0.000756478	0.00492581	0.000632482	0.000324453
R2Nov2019-bin.34	Actinobacteria_1	Other	d__Bacteria;p__Actinobacteriota;c__Actinomycetia;o__Actinomycetales;f__Microbacteriaceae;g__;s__	ACTINO1	75.24	18.72	22.67	2.37495	488	70.7	45	2	1	1	0	MQ	0.123834	0.127789	0.0513719	0.0294854	0.00551707	0.00112915	0.000310102	0.182014	0.152159	0.0340612	0.00074711	0.00593965	0.00108906	0.000383897
R2Nov2019-bin.39	Acetomicrobium_2	Other	d__Bacteria;p__Synergistota;c__Synergistia;o__Synergistales;f__Acetomicrobiaceae;g__Acetomicrobium;s__Acetomicrobium sp012518015	SYN2	80.51	4.24	100	1.63629	135	44.6	45	1	1	0	0	MQ	3.12068	3.71776	1.0255	0.39256	0.0401804	0.00521856	0.00380821	3.21904	3.97111	0.955804	0.00533276	0.0380731	0.00859207	0.0100146
R2Sept2020-bin.18	DTU014_12	Firmicutes	d__Bacteria;p__Firmicutes_G;c__SHA-98;o__DTU014;f__DTU014;g__DTU014;s__DTU014 sp900016865	FIRM12	93.14	0.98	0	2.3658	176	53.5	43	3	1	1	1	HQ	0.00531707	0.00918398	0.0140422	0.00943377	0.0519045	0.0552595	0.0252186	0.00715716	0.0115631	0.0140094	0.03443	0.0701854	0.059226	0.0831566
