# Supplementary material for: Diverse electron carriers drive syntrophic interactions in an enriched anaerobic acetate-oxidizing consortium
Source: ISME J. 2023 Oct 25;17(12):2326–39. doi: 10.1038/s41396-023-01542-6 (PMC10689502; doi:10.1038/s41396-023-01542-6)
Supplement: Supplementary file 3 — Supplementary Data 2 [file 41396_2023_1542_MOESM3_ESM.xlsx]

## Sheet: PredictedFluxes
Predicted fluxes from the metabolic model with DTU068_1, Methanothermobacter_1, and Methanothermobacter_2 models included
reaction	flux
DTU068_1_ACK: ac_DTU068_1c + atp_DTU068_1c <=> actp_DTU068_1c + adp_DTU068_1c	1
DTU068_1_PTA: actp_DTU068_1c + coa_DTU068_1c <=> accoa_DTU068_1c + pi_DTU068_1c	1
DTU068_1_ACS: accoa_DTU068_1c + cfesp_DTU068_1c + h_DTU068_1c <=> co_DTU068_1c + coa_DTU068_1c + mecfsp_DTU068_1c	1
DTU068_1_CODH: co_DTU068_1c + fdox_DTU068_1c + h2o_DTU068_1c <=> co2_DTU068_1c + fdred_DTU068_1c + 2.0 h_DTU068_1c	1
DTU068_1_AcsE: mecfsp_DTU068_1c + thf_DTU068_1c <=> _5mthf_DTU068_1c + cfesp_DTU068_1c	1
DTU068_1_MetF_MetV: _5mthf_DTU068_1c + co2_e + 2.0 h_DTU068_1i + h_e <=> for_e + 5.0 h_DTU068_1c + mlthf_DTU068_1c	0.0454836
DTU068_1_HysAB: _5mthf_DTU068_1c + 2.0 h_DTU068_1i + 2.0 h_e <=> h2_e + 5.0 h_DTU068_1c + mlthf_DTU068_1c	0.954516
DTU068_1_FoID_MTHFD_1: mlthf_DTU068_1c + nad_DTU068_1c <=> methf_DTU068_1c + nadh_DTU068_1c	1
DTU068_1_FoID_MTHFD_2: h2o_DTU068_1c + methf_DTU068_1c <=> _10fthf_DTU068_1c + h_DTU068_1c	1
DTU068_1_Fhs(FTHFL): _10fthf_DTU068_1c + adp_DTU068_1c + pi_DTU068_1c <=> atp_DTU068_1c + for_DTU068_1c + thf_DTU068_1c	1
DTU068_1_Fdh_NuoEF: fdox_DTU068_1c + 2.0 for_DTU068_1c + nad_DTU068_1c <=> 2.0 co2_DTU068_1c + fdred_DTU068_1c + h_DTU068_1c + nadh_DTU068_1c	0.412232
DTU068_1_ECH: fdred_DTU068_1c + 4.0 h_DTU068_1c --> fdox_DTU068_1c + h2_DTU068_1c + 2.0 h_DTU068_1i	1.41223
DTU068_1_HYDABC: fdred_DTU068_1c + 3.0 h_DTU068_1c + nadh_DTU068_1c --> fdox_DTU068_1c + 2.0 h2_DTU068_1c + nad_DTU068_1c	0
DTU068_1_NiFeH2ASE: h_DTU068_1c + nadh_DTU068_1c --> h2_DTU068_1c + nad_DTU068_1c	1.41223
DTU068_1_ATPS4r: adp_DTU068_1c + 4.0 h_DTU068_1i + pi_DTU068_1c <=> atp_DTU068_1c + h2o_DTU068_1c + 3.0 h_DTU068_1c	0.206116
DTU068_1_ATP_Hydrolysis: atp_DTU068_1c + h2o_DTU068_1c --> adp_DTU068_1c + atp_COMM + h_DTU068_1c + pi_DTU068_1c	0.206116
DTU068_1_EX_H2: h2_e <=> h2_DTU068_1c	-2.82446
DTU068_1_EX_Acetate: ac_e + h_e <=> ac_DTU068_1c + h_DTU068_1c	1
DTU068_1_EX_Protons: h_e <=> h_DTU068_1c	-2
DTU068_1_EX_h2o: h2o_e <=> h2o_DTU068_1c	2
DTU068_1_EX_co2: co2_e <=> co2_DTU068_1c	-1.82446
DTU068_1_EX_for: for_e + h_e <=> for_DTU068_1c + h_DTU068_1c	-0.175537
Met_1_FwdA-H: co2_Met_1c + fdred_Met_1c + h_Met_1c + mfr_b_Met_1c <=> fdox_Met_1c + formmfr_b_Met_1c + h2o_Met_1c	0.77898
Met_1_Ftr: formmfr_b_Met_1c + h4spt_Met_1c + h_Met_1c <=> formh4spt_Met_1c + mfr_b_Met_1c	0.77898
Met_1_Mch: formh4spt_Met_1c + h_Met_1c <=> h2o_Met_1c + menylh4spt_Met_1c	0.77898
Met_1_FrhABG: f420_2_Met_1c + h2_Met_1c --> f420_2h2_Met_1c	1.55796
Met_1_Mtd: f420_2h2_Met_1c + menylh4spt_Met_1c <=> f420_2_Met_1c + h_Met_1c + mleneh4spt_Met_1c	0.77898
Met_1_Mer: f420_2h2_Met_1c + mleneh4spt_Met_1c <=> f420_2_Met_1c + mh4spt_Met_1	0.77898
Met_1_MtrA-H: com_Met_1c + 2.0 h_Met_1c + mh4spt_Met_1 <=> h4spt_Met_1c + 2.0 h_Met_1i + mcom_Met_1c	0.77898
Met_1_McrABCDG: cob_Met_1c + mcom_Met_1c --> ch4_Met_1c + hsfd_Met_1c	0.77898
Met_1_MvhADG+HdrABC: fdox_Met_1c + 2.0 h2_Met_1c + hsfd_Met_1c --> cob_Met_1c + com_Met_1c + fdred_Met_1c + 2.0 h_Met_1c	0.77898
Met_1_ECH: fdred_Met_1c + 4.0 h_Met_1c <=> fdox_Met_1c + h2_Met_1c + 2.0 h_Met_1i	4.44089e-16
Met_1_ATPS4r: adp_Met_1c + 4.0 h_Met_1i + pi_Met_1c <=> atp_Met_1c + h2o_Met_1c + 3.0 h_Met_1c	0.38949
Met_1_ATP_Hydrolysis: atp_Met_1c + h2o_Met_1c --> adp_Met_1c + atp_COMM + h_Met_1c + pi_Met_1c	0.38949
Met_1_EX_H2: h2_e <=> h2_Met_1c	3.11592
Met_1_EX_Protons: h_e <=> h_Met_1c	-6.10623e-16
Met_1_EX_ch4: ch4_e <=> ch4_Met_1c	-0.77898
Met_1_EX_h2o: h2o_e <=> h2o_Met_1c	-1.55796
Met_1_EX_co2: co2_e <=> co2_Met_1c	0.77898
Met_2_FdhAB: f420_2_Met_2c + for_Met_2c + h_Met_2c --> co2_Met_2c + f420_2h2_Met_2c	0.22102
Met_2_FwdA-H: co2_Met_2c + fdred_Met_2c + h_Met_2c + mfr_b_Met_2c <=> fdox_Met_2c + formmfr_b_Met_2c + h2o_Met_2c	0.22102
Met_2_Ftr: formmfr_b_Met_2c + h4spt_Met_2c + h_Met_2c <=> formh4spt_Met_2c + mfr_b_Met_2c	0.22102
Met_2_Mch: formh4spt_Met_2c + h_Met_2c <=> h2o_Met_2c + menylh4spt_Met_2c	0.22102
Met_2_FrhABG: f420_2_Met_2c + h2_Met_2c --> f420_2h2_Met_2c	0.22102
Met_2_Mtd: f420_2h2_Met_2c + menylh4spt_Met_2c <=> f420_2_Met_2c + h_Met_2c + mleneh4spt_Met_2c	0.22102
Met_2_Mer: f420_2h2_Met_2c + mleneh4spt_Met_2c <=> f420_2_Met_2c + mh4spt_Met_2	0.22102
Met_2_MtrA-H: com_Met_2c + 2.0 h_Met_2c + mh4spt_Met_2 <=> h4spt_Met_2c + 2.0 h_Met_2i + mcom_Met_2c	0.22102
Met_2_McrABCDG: cob_Met_2c + mcom_Met_2c --> ch4_Met_2c + hsfd_Met_2c	0.22102
Met_2_MvhADG+HdrABC: fdox_Met_2c + 2.0 h2_Met_2c + hsfd_Met_2c --> cob_Met_2c + com_Met_2c + fdred_Met_2c + 2.0 h_Met_2c	0.22102
Met_2_ECH: fdred_Met_2c + 4.0 h_Met_2c <=> fdox_Met_2c + h2_Met_2c + 2.0 h_Met_2i	0
Met_2_ATPS4r: adp_Met_2c + 4.0 h_Met_2i + pi_Met_2c <=> atp_Met_2c + h2o_Met_2c + 3.0 h_Met_2c	0.11051
Met_2_ATP_Hydrolysis: atp_Met_2c + h2o_Met_2c --> adp_Met_2c + atp_COMM + h_Met_2c + pi_Met_2c	0.11051
Met_2_EX_H2: h2_e <=> h2_Met_2c	0.663061
Met_2_EX_Protons: h_e <=> h_Met_2c	0
Met_2_EX_ch4: ch4_e <=> ch4_Met_2c	-0.22102
Met_2_EX_h2o: h2o_e <=> h2o_Met_2c	-0.442041
Met_2_EX_co2: co2_e <=> co2_Met_2c	0
Met_2_EX_for: for_e + h_e <=> for_Met_2c + h_Met_2c	0.22102
EX_ac: ac_e <=>	-1
EX_h: h_e <=>	-1
EX_H2: h2_e -->	0
EX_for: for_e -->	0
EX_co2: co2_e -->	1
EX_h2o: h2o_e <=>	2.22045e-16
EX_ch4: ch4_e <=>	1
EX_ATP_COMM: atp_COMM -->	0.706116

## Sheet: PredictedFluxes_NoMet2
Predicted fluxes from the metabolic model without Methanothermobacter_2
reaction	flux
DTU068_1_ACK: ac_DTU068_1c + atp_DTU068_1c <=> actp_DTU068_1c + adp_DTU068_1c	1
DTU068_1_PTA: actp_DTU068_1c + coa_DTU068_1c <=> accoa_DTU068_1c + pi_DTU068_1c	1
DTU068_1_ACS: accoa_DTU068_1c + cfesp_DTU068_1c + h_DTU068_1c <=> co_DTU068_1c + coa_DTU068_1c + mecfsp_DTU068_1c	1
DTU068_1_CODH: co_DTU068_1c + fdox_DTU068_1c + h2o_DTU068_1c <=> co2_DTU068_1c + fdred_DTU068_1c + 2.0 h_DTU068_1c	1
DTU068_1_AcsE: mecfsp_DTU068_1c + thf_DTU068_1c <=> _5mthf_DTU068_1c + cfesp_DTU068_1c	1
DTU068_1_MetF_MetV: _5mthf_DTU068_1c + co2_e + 2.0 h_DTU068_1i + h_e <=> for_e + 5.0 h_DTU068_1c + mlthf_DTU068_1c	0.0583887
DTU068_1_HysAB: _5mthf_DTU068_1c + 2.0 h_DTU068_1i + 2.0 h_e <=> h2_e + 5.0 h_DTU068_1c + mlthf_DTU068_1c	0.941611
DTU068_1_FoID_MTHFD_1: mlthf_DTU068_1c + nad_DTU068_1c <=> methf_DTU068_1c + nadh_DTU068_1c	1
DTU068_1_FoID_MTHFD_2: h2o_DTU068_1c + methf_DTU068_1c <=> _10fthf_DTU068_1c + h_DTU068_1c	1
DTU068_1_Fhs(FTHFL): _10fthf_DTU068_1c + adp_DTU068_1c + pi_DTU068_1c <=> atp_DTU068_1c + for_DTU068_1c + thf_DTU068_1c	1
DTU068_1_Fdh_NuoEF: fdox_DTU068_1c + 2.0 for_DTU068_1c + nad_DTU068_1c <=> 2.0 co2_DTU068_1c + fdred_DTU068_1c + h_DTU068_1c + nadh_DTU068_1c	0.529194
DTU068_1_ECH: fdred_DTU068_1c + 4.0 h_DTU068_1c --> fdox_DTU068_1c + h2_DTU068_1c + 2.0 h_DTU068_1i	1.52919
DTU068_1_HYDABC: fdred_DTU068_1c + 3.0 h_DTU068_1c + nadh_DTU068_1c --> fdox_DTU068_1c + 2.0 h2_DTU068_1c + nad_DTU068_1c	0
DTU068_1_NiFeH2ASE: h_DTU068_1c + nadh_DTU068_1c --> h2_DTU068_1c + nad_DTU068_1c	1.52919
DTU068_1_ATPS4r: adp_DTU068_1c + 4.0 h_DTU068_1i + pi_DTU068_1c <=> atp_DTU068_1c + h2o_DTU068_1c + 3.0 h_DTU068_1c	0.264597
DTU068_1_ATP_Hydrolysis: atp_DTU068_1c + h2o_DTU068_1c --> adp_DTU068_1c + atp_COMM + h_DTU068_1c + pi_DTU068_1c	0.264597
DTU068_1_EX_H2: h2_e <=> h2_DTU068_1c	-3.05839
DTU068_1_EX_Acetate: ac_e + h_e <=> ac_DTU068_1c + h_DTU068_1c	1
DTU068_1_EX_Protons: h_e <=> h_DTU068_1c	-2
DTU068_1_EX_h2o: h2o_e <=> h2o_DTU068_1c	2
DTU068_1_EX_co2: co2_e <=> co2_DTU068_1c	-2.05839
DTU068_1_EX_for: for_e + h_e <=> for_DTU068_1c + h_DTU068_1c	0.0583887
Met_1_FwdA-H: co2_Met_1c + fdred_Met_1c + h_Met_1c + mfr_b_Met_1c <=> fdox_Met_1c + formmfr_b_Met_1c + h2o_Met_1c	1
Met_1_Ftr: formmfr_b_Met_1c + h4spt_Met_1c + h_Met_1c <=> formh4spt_Met_1c + mfr_b_Met_1c	1
Met_1_Mch: formh4spt_Met_1c + h_Met_1c <=> h2o_Met_1c + menylh4spt_Met_1c	1
Met_1_FrhABG: f420_2_Met_1c + h2_Met_1c --> f420_2h2_Met_1c	2
Met_1_Mtd: f420_2h2_Met_1c + menylh4spt_Met_1c <=> f420_2_Met_1c + h_Met_1c + mleneh4spt_Met_1c	1
Met_1_Mer: f420_2h2_Met_1c + mleneh4spt_Met_1c <=> f420_2_Met_1c + mh4spt_Met_1	1
Met_1_MtrA-H: com_Met_1c + 2.0 h_Met_1c + mh4spt_Met_1 <=> h4spt_Met_1c + 2.0 h_Met_1i + mcom_Met_1c	1
Met_1_McrABCDG: cob_Met_1c + mcom_Met_1c --> ch4_Met_1c + hsfd_Met_1c	1
Met_1_MvhADG+HdrABC: fdox_Met_1c + 2.0 h2_Met_1c + hsfd_Met_1c --> cob_Met_1c + com_Met_1c + fdred_Met_1c + 2.0 h_Met_1c	1
Met_1_ECH: fdred_Met_1c + 4.0 h_Met_1c <=> fdox_Met_1c + h2_Met_1c + 2.0 h_Met_1i	0
Met_1_ATPS4r: adp_Met_1c + 4.0 h_Met_1i + pi_Met_1c <=> atp_Met_1c + h2o_Met_1c + 3.0 h_Met_1c	0.5
Met_1_ATP_Hydrolysis: atp_Met_1c + h2o_Met_1c --> adp_Met_1c + atp_COMM + h_Met_1c + pi_Met_1c	0.5
Met_1_EX_H2: h2_e <=> h2_Met_1c	4
Met_1_EX_Protons: h_e <=> h_Met_1c	1.66533e-16
Met_1_EX_ch4: ch4_e <=> ch4_Met_1c	-1
Met_1_EX_h2o: h2o_e <=> h2o_Met_1c	-2
Met_1_EX_co2: co2_e <=> co2_Met_1c	1
EX_ac: ac_e <=>	-1
EX_h: h_e <=>	-1
EX_H2: h2_e -->	0
EX_for: for_e -->	0
EX_co2: co2_e -->	1
EX_h2o: h2o_e <=>	0
EX_ch4: ch4_e <=>	1
EX_ATP_COMM: atp_COMM -->	0.764597

## Sheet: Thermodyanmic_Calcs
	Substrates and Products
	Acetate (C2H3O2-)	H+	H2O	Formate (CHO2-)	CO2	CH4	H2
DG0f (kJ/mol)	-369.41	0	-237.18	-351.038	-394.259	-50.79	0
	Stoichiometric Coefficients from Predicted Fluxes							DG0 (kJ/rxn)	DG0' (kJ/rxn)	Predicted ATP Production (mol)
	Acetate (C2H3O2-)	H+	H2O	Formate (CHO2-)	CO2	CH4	H2
DTU068_1	-1	-0.77898	-2	0.22102	1.77898	0	3.77898	64.8048	95.8627	0.206116
Methanothermobacter_1	0	6.10623e-16	1.55796	0	-0.77898	0.77898	-3.11592	-101.961	-101.961	0.38949
Methanothermobacter_2	0	-0.22102	0.442041	-0.22102	0	0.22102	-0.663061	-38.4824	-29.6703	0.11051
Total	-1	-1	0	0	1	1	0	-75.639	-35.769	0.706116
Concentrations assumed in thermodynamic calculations
Compound	Concentration (M)
Acetate	0.05
Formate	7.5e-05
Methane	0.5
Carbon Dioxide	0.5
	DTU068_1			Met_1			Met_2			Overall
	ATP	0.206116	mol	ATP	0.38949	mol	ATP	0.11051	mol	ATP	0.706116	mol
	T	55	deg C	T	55	deg C	T	55	deg C	T	55	deg C
	R	0.0083145	kJ/(K*mol)	R	0.0083145	kJ/(K*mol)	R	0.0083145	kJ/(K*mol)	R	0.0083145	kJ/(K*mol)
-log(PH2)	PH2	DG	DG/ATP	PH2	DG	DG/ATP	PH2	DG	DG/ATP	PH2	DG	DG/ATP	Total DG
7	1e-07	-68.0436	-330.123	1e-07	35.0663	90.0313	1e-07	5.70619	51.635	1e-07	-27.2711	-38.6213	-27.2711
6.9	1.25893e-07	-65.6695	-318.605	1.25893e-07	33.1087	85.0054	1.25893e-07	5.28963	47.8656	1.25893e-07	-27.2711	-38.6213	-27.2711
6.8	1.58489e-07	-63.2954	-307.087	1.58489e-07	31.1512	79.9795	1.58489e-07	4.87307	44.0961	1.58489e-07	-27.2711	-38.6213	-27.2711
6.7	1.99526e-07	-60.9213	-295.568	1.99526e-07	29.1937	74.9536	1.99526e-07	4.45651	40.3267	1.99526e-07	-27.2711	-38.6213	-27.2711
6.6	2.51189e-07	-58.5472	-284.05	2.51189e-07	27.2361	69.9277	2.51189e-07	4.03995	36.5573	2.51189e-07	-27.2711	-38.6213	-27.2711
6.5	3.16228e-07	-56.1731	-272.532	3.16228e-07	25.2786	64.9018	3.16228e-07	3.62339	32.7879	3.16228e-07	-27.2711	-38.6213	-27.2711
6.4	3.98107e-07	-53.799	-261.014	3.98107e-07	23.321	59.8759	3.98107e-07	3.20683	29.0184	3.98107e-07	-27.2711	-38.6213	-27.2711
6.3	5.01187e-07	-51.4249	-249.495	5.01187e-07	21.3635	54.85	5.01187e-07	2.79027	25.249	5.01187e-07	-27.2711	-38.6213	-27.2711
6.2	6.30957e-07	-49.0508	-237.977	6.30957e-07	19.406	49.8241	6.30957e-07	2.37371	21.4796	6.30957e-07	-27.2711	-38.6213	-27.2711
6.1	7.94328e-07	-46.6767	-226.459	7.94328e-07	17.4484	44.7982	7.94328e-07	1.95715	17.7102	7.94328e-07	-27.2711	-38.6213	-27.2711
6	1e-06	-44.3026	-214.94	1e-06	15.4909	39.7723	1e-06	1.54059	13.9407	1e-06	-27.2711	-38.6213	-27.2711
5.9	1.25893e-06	-41.9285	-203.422	1.25893e-06	13.5334	34.7464	1.25893e-06	1.12403	10.1713	1.25893e-06	-27.2711	-38.6213	-27.2711
5.8	1.58489e-06	-39.5544	-191.904	1.58489e-06	11.5758	29.7205	1.58489e-06	0.707471	6.40187	1.58489e-06	-27.2711	-38.6213	-27.2711
5.7	1.99526e-06	-37.1803	-180.386	1.99526e-06	9.61828	24.6945	1.99526e-06	0.290911	2.63244	1.99526e-06	-27.2711	-38.6213	-27.2711
5.6	2.51189e-06	-34.8062	-168.867	2.51189e-06	7.66074	19.6686	2.51189e-06	-0.125649	-1.13699	2.51189e-06	-27.2711	-38.6213	-27.2711
5.5	3.16228e-06	-32.4321	-157.349	3.16228e-06	5.7032	14.6427	3.16228e-06	-0.542209	-4.90642	3.16228e-06	-27.2711	-38.6213	-27.2711
5.4	3.98107e-06	-30.058	-145.831	3.98107e-06	3.74566	9.61684	3.98107e-06	-0.958769	-8.67585	3.98107e-06	-27.2711	-38.6213	-27.2711
5.3	5.01187e-06	-27.6839	-134.313	5.01187e-06	1.78812	4.59093	5.01187e-06	-1.37533	-12.4453	5.01187e-06	-27.2711	-38.6213	-27.2711
5.2	6.30957e-06	-25.3098	-122.794	6.30957e-06	-0.169417	-0.434972	6.30957e-06	-1.79189	-16.2147	6.30957e-06	-27.2711	-38.6213	-27.2711
5.1	7.94328e-06	-22.9357	-111.276	7.94328e-06	-2.12696	-5.46088	7.94328e-06	-2.20845	-19.9841	7.94328e-06	-27.2711	-38.6213	-27.2711
5	1e-05	-20.5616	-99.7577	1e-05	-4.08449	-10.4868	1e-05	-2.62501	-23.7536	1e-05	-27.2711	-38.6213	-27.2711
4.9	1.25893e-05	-18.1875	-88.2394	1.25893e-05	-6.04203	-15.5127	1.25893e-05	-3.04157	-27.523	1.25893e-05	-27.2711	-38.6213	-27.2711
4.8	1.58489e-05	-15.8134	-76.7211	1.58489e-05	-7.99957	-20.5386	1.58489e-05	-3.45813	-31.2924	1.58489e-05	-27.2711	-38.6213	-27.2711
4.7	1.99526e-05	-13.4393	-65.2029	1.99526e-05	-9.95711	-25.5645	1.99526e-05	-3.87469	-35.0618	1.99526e-05	-27.2711	-38.6213	-27.2711
4.6	2.51189e-05	-11.0652	-53.6846	2.51189e-05	-11.9146	-30.5904	2.51189e-05	-4.29125	-38.8313	2.51189e-05	-27.2711	-38.6213	-27.2711
4.5	3.16228e-05	-8.69114	-42.1663	3.16228e-05	-13.8722	-35.6163	3.16228e-05	-4.70781	-42.6007	3.16228e-05	-27.2711	-38.6213	-27.2711
4.4	3.98107e-05	-6.31704	-30.648	3.98107e-05	-15.8297	-40.6422	3.98107e-05	-5.12437	-46.3701	3.98107e-05	-27.2711	-38.6213	-27.2711
4.3	5.01187e-05	-3.94295	-19.1298	5.01187e-05	-17.7873	-45.6681	5.01187e-05	-5.54093	-50.1396	5.01187e-05	-27.2711	-38.6213	-27.2711
4.2	6.30957e-05	-1.56885	-7.61148	6.30957e-05	-19.7448	-50.694	6.30957e-05	-5.95749	-53.909	6.30957e-05	-27.2711	-38.6213	-27.2711
4.1	7.94328e-05	0.805252	3.9068	7.94328e-05	-21.7023	-55.7199	7.94328e-05	-6.37405	-57.6784	7.94328e-05	-27.2711	-38.6213	-27.2711
4	0.0001	3.17935	15.4251	0.0001	-23.6599	-60.7458	0.0001	-6.79061	-61.4478	0.0001	-27.2711	-38.6213	-27.2711
3.9	0.000125893	5.55345	26.9433	0.000125893	-25.6174	-65.7717	0.000125893	-7.20717	-65.2173	0.000125893	-27.2711	-38.6213	-27.2711
3.8	0.000158489	7.92755	38.4616	0.000158489	-27.575	-70.7976	0.000158489	-7.62373	-68.9867	0.000158489	-27.2711	-38.6213	-27.2711
3.7	0.000199526	10.3016	49.9799	0.000199526	-29.5325	-75.8235	0.000199526	-8.04029	-72.7561	0.000199526	-27.2711	-38.6213	-27.2711
3.6	0.000251189	12.6757	61.4982	0.000251189	-31.49	-80.8494	0.000251189	-8.45685	-76.5256	0.000251189	-27.2711	-38.6213	-27.2711
3.5	0.000316228	15.0498	73.0165	0.000316228	-33.4476	-85.8753	0.000316228	-8.87341	-80.295	0.000316228	-27.2711	-38.6213	-27.2711
3.4	0.000398107	17.4239	84.5347	0.000398107	-35.4051	-90.9013	0.000398107	-9.28997	-84.0644	0.000398107	-27.2711	-38.6213	-27.2711
3.3	0.000501187	19.798	96.053	0.000501187	-37.3627	-95.9272	0.000501187	-9.70653	-87.8338	0.000501187	-27.2711	-38.6213	-27.2711
3.2	0.000630957	22.1721	107.571	0.000630957	-39.3202	-100.953	0.000630957	-10.1231	-91.6033	0.000630957	-27.2711	-38.6213	-27.2711
3.1	0.000794328	24.5462	119.09	0.000794328	-41.2777	-105.979	0.000794328	-10.5397	-95.3727	0.000794328	-27.2711	-38.6213	-27.2711
3	0.001	26.9203	130.608	0.001	-43.2353	-111.005	0.001	-10.9562	-99.1421	0.001	-27.2711	-38.6213	-27.2711
2.9	0.00125893	29.2944	142.126	0.00125893	-45.1928	-116.031	0.00125893	-11.3728	-102.912	0.00125893	-27.2711	-38.6213	-27.2711
2.8	0.00158489	31.6685	153.644	0.00158489	-47.1503	-121.057	0.00158489	-11.7893	-106.681	0.00158489	-27.2711	-38.6213	-27.2711
2.7	0.00199526	34.0426	165.163	0.00199526	-49.1079	-126.083	0.00199526	-12.2059	-110.45	0.00199526	-27.2711	-38.6213	-27.2711
2.6	0.00251189	36.4167	176.681	0.00251189	-51.0654	-131.108	0.00251189	-12.6225	-114.22	0.00251189	-27.2711	-38.6213	-27.2711
2.5	0.00316228	38.7908	188.199	0.00316228	-53.023	-136.134	0.00316228	-13.039	-117.989	0.00316228	-27.2711	-38.6213	-27.2711
2.4	0.00398107	41.1649	199.717	0.00398107	-54.9805	-141.16	0.00398107	-13.4556	-121.759	0.00398107	-27.2711	-38.6213	-27.2711
2.3	0.00501187	43.539	211.236	0.00501187	-56.938	-146.186	0.00501187	-13.8721	-125.528	0.00501187	-27.2711	-38.6213	-27.2711
2.2	0.00630957	45.9131	222.754	0.00630957	-58.8956	-151.212	0.00630957	-14.2887	-129.298	0.00630957	-27.2711	-38.6213	-27.2711
2.1	0.00794328	48.2872	234.272	0.00794328	-60.8531	-156.238	0.00794328	-14.7053	-133.067	0.00794328	-27.2711	-38.6213	-27.2711
2	0.01	50.6613	245.791	0.01	-62.8107	-161.264	0.01	-15.1218	-136.836	0.01	-27.2711	-38.6213	-27.2711
1.9	0.0125893	53.0354	257.309	0.0125893	-64.7682	-166.29	0.0125893	-15.5384	-140.606	0.0125893	-27.2711	-38.6213	-27.2711
1.8	0.0158489	55.4095	268.827	0.0158489	-66.7257	-171.316	0.0158489	-15.9549	-144.375	0.0158489	-27.2711	-38.6213	-27.2711
1.7	0.0199526	57.7836	280.345	0.0199526	-68.6833	-176.342	0.0199526	-16.3715	-148.145	0.0199526	-27.2711	-38.6213	-27.2711
1.6	0.0251189	60.1577	291.864	0.0251189	-70.6408	-181.368	0.0251189	-16.7881	-151.914	0.0251189	-27.2711	-38.6213	-27.2711
1.5	0.0316228	62.5318	303.382	0.0316228	-72.5983	-186.393	0.0316228	-17.2046	-155.684	0.0316228	-27.2711	-38.6213	-27.2711
1.4	0.0398107	64.9059	314.9	0.0398107	-74.5559	-191.419	0.0398107	-17.6212	-159.453	0.0398107	-27.2711	-38.6213	-27.2711
1.3	0.0501187	67.28	326.419	0.0501187	-76.5134	-196.445	0.0501187	-18.0377	-163.222	0.0501187	-27.2711	-38.6213	-27.2711
1.2	0.0630957	69.6541	337.937	0.0630957	-78.471	-201.471	0.0630957	-18.4543	-166.992	0.0630957	-27.2711	-38.6213	-27.2711
1.1	0.0794328	72.0282	349.455	0.0794328	-80.4285	-206.497	0.0794328	-18.8709	-170.761	0.0794328	-27.2711	-38.6213	-27.2711
1	0.1	74.4023	360.973	0.1	-82.386	-211.523	0.1	-19.2874	-174.531	0.1	-27.2711	-38.6213	-27.2711
0.9	0.125893	76.7764	372.492	0.125893	-84.3436	-216.549	0.125893	-19.704	-178.3	0.125893	-27.2711	-38.6213	-27.2711
0.8	0.158489	79.1505	384.01	0.158489	-86.3011	-221.575	0.158489	-20.1205	-182.07	0.158489	-27.2711	-38.6213	-27.2711
0.7	0.199526	81.5246	395.528	0.199526	-88.2587	-226.601	0.199526	-20.5371	-185.839	0.199526	-27.2711	-38.6213	-27.2711
0.6	0.251189	83.8987	407.046	0.251189	-90.2162	-231.627	0.251189	-20.9537	-189.608	0.251189	-27.2711	-38.6213	-27.2711
0.5	0.316228	86.2728	418.565	0.316228	-92.1737	-236.652	0.316228	-21.3702	-193.378	0.316228	-27.2711	-38.6213	-27.2711
0.4	0.398107	88.6469	430.083	0.398107	-94.1313	-241.678	0.398107	-21.7868	-197.147	0.398107	-27.2711	-38.6213	-27.2711
0.3	0.501187	91.021	441.601	0.501187	-96.0888	-246.704	0.501187	-22.2033	-200.917	0.501187	-27.2711	-38.6213	-27.2711
0.2	0.630957	93.3951	453.12	0.630957	-98.0464	-251.73	0.630957	-22.6199	-204.686	0.630957	-27.2711	-38.6213	-27.2711
0.1	0.794328	95.7692	464.638	0.794328	-100.004	-256.756	0.794328	-23.0365	-208.456	0.794328	-27.2711	-38.6213	-27.2711
0	1	98.1433	476.156	1	-101.961	-261.782	1	-23.453	-212.225	1	-27.2711	-38.6213	-27.2711
-0.1	1.25893	100.517	487.674	1.25893	-103.919	-266.808	1.25893	-23.8696	-215.994	1.25893	-27.2711	-38.6213	-27.2711
-0.2	1.58489	102.892	499.193	1.58489	-105.877	-271.834	1.58489	-24.2861	-219.764	1.58489	-27.2711	-38.6213	-27.2711
-0.3	1.99526	105.266	510.711	1.99526	-107.834	-276.86	1.99526	-24.7027	-223.533	1.99526	-27.2711	-38.6213	-27.2711
-0.4	2.51189	107.64	522.229	2.51189	-109.792	-281.886	2.51189	-25.1193	-227.303	2.51189	-27.2711	-38.6213	-27.2711
-0.5	3.16228	110.014	533.747	3.16228	-111.749	-286.912	3.16228	-25.5358	-231.072	3.16228	-27.2711	-38.6213	-27.2711
-0.6	3.98107	112.388	545.266	3.98107	-113.707	-291.937	3.98107	-25.9524	-234.842	3.98107	-27.2711	-38.6213	-27.2711
-0.7	5.01187	114.762	556.784	5.01187	-115.664	-296.963	5.01187	-26.3689	-238.611	5.01187	-27.2711	-38.6213	-27.2711
-0.8	6.30957	117.136	568.302	6.30957	-117.622	-301.989	6.30957	-26.7855	-242.38	6.30957	-27.2711	-38.6213	-27.2711
-0.9	7.94328	119.51	579.821	7.94328	-119.579	-307.015	7.94328	-27.2021	-246.15	7.94328	-27.2711	-38.6213	-27.2711
-1	10	121.884	591.339	10	-121.537	-312.041	10	-27.6186	-249.919	10	-27.2711	-38.6213	-27.2711

## Sheet: Thermodyanmic_Calcs_NoMet2
	Substrates and Products
	Acetate (C2H3O2-)	H+	H2O	Formate (CHO2-)	CO2	CH4	H2
DG0f (kJ/mol)	-369.41	0	-237.18	-351.038	-394.259	-50.79	0
	Stoichiometric Coefficients from Predicted Fluxes							DG0 (kJ/rxn)	DG0' (kJ/rxn)	Predicted ATP Production (mol)
	Acetate (C2H3O2-)	H+	H2O	Formate (CHO2-)	CO2	CH4	H2
DTU068_1	-1	-1	-2	0	2	0	4	55.252	95.122	0.264597
Methanothermobacter_1	0	-1.66533e-16	2	0	-1	1	-4	-130.891	-130.891	0.5
Methanothermobacter_2	0	0	0	0	0	0	0	0	0	0
Total	-1	-1	0	0	1	1	0	-75.639	-35.769	0.764597
Concentrations assumed in thermodynamic calculations
Compound	Concentration (M)
Acetate	0.05
Formate	7.5e-05
Methane	0.5
Carbon Dioxide	0.5
	DTU068_1			Met_1			Met_2			Overall
	ATP	0.264597	mol	ATP	0.5	mol	ATP	0	mol	ATP	0.764597	mol
	T	55	deg C	T	55	deg C	T	55	deg C	T	55	deg C
	R	0.0083145	kJ/(K*mol)	R	0.0083145	kJ/(K*mol)	R	0.0083145	kJ/(K*mol)	R	0.0083145	kJ/(K*mol)
-log(PH2)	PH2	DG	DG/ATP	PH2	DG	DG/ATP	PH2	DG	DG/ATP	PH2	DG	DG/ATP	Total DG
7	1e-07	-72.2868	-273.196	1e-07	45.0157	90.0313				1e-07	-27.2711	-35.6673	-27.2711
6.9	1.25893e-07	-69.7738	-263.698	1.25893e-07	42.5027	85.0054				1.25893e-07	-27.2711	-35.6673	-27.2711
6.8	1.58489e-07	-67.2609	-254.201	1.58489e-07	39.9897	79.9795				1.58489e-07	-27.2711	-35.6673	-27.2711
6.7	1.99526e-07	-64.7479	-244.704	1.99526e-07	37.4768	74.9536				1.99526e-07	-27.2711	-35.6673	-27.2711
6.6	2.51189e-07	-62.235	-235.207	2.51189e-07	34.9638	69.9277				2.51189e-07	-27.2711	-35.6673	-27.2711
6.5	3.16228e-07	-59.722	-225.709	3.16228e-07	32.4509	64.9018				3.16228e-07	-27.2711	-35.6673	-27.2711
6.4	3.98107e-07	-57.2091	-216.212	3.98107e-07	29.9379	59.8759				3.98107e-07	-27.2711	-35.6673	-27.2711
6.3	5.01187e-07	-54.6961	-206.715	5.01187e-07	27.425	54.85				5.01187e-07	-27.2711	-35.6673	-27.2711
6.2	6.30957e-07	-52.1832	-197.217	6.30957e-07	24.912	49.8241				6.30957e-07	-27.2711	-35.6673	-27.2711
6.1	7.94328e-07	-49.6702	-187.72	7.94328e-07	22.3991	44.7982				7.94328e-07	-27.2711	-35.6673	-27.2711
6	1e-06	-47.1573	-178.223	1e-06	19.8861	39.7723				1e-06	-27.2711	-35.6673	-27.2711
5.9	1.25893e-06	-44.6443	-168.726	1.25893e-06	17.3732	34.7464				1.25893e-06	-27.2711	-35.6673	-27.2711
5.8	1.58489e-06	-42.1314	-159.228	1.58489e-06	14.8602	29.7205				1.58489e-06	-27.2711	-35.6673	-27.2711
5.7	1.99526e-06	-39.6184	-149.731	1.99526e-06	12.3473	24.6945				1.99526e-06	-27.2711	-35.6673	-27.2711
5.6	2.51189e-06	-37.1055	-140.234	2.51189e-06	9.83432	19.6686				2.51189e-06	-27.2711	-35.6673	-27.2711
5.5	3.16228e-06	-34.5925	-130.737	3.16228e-06	7.32137	14.6427				3.16228e-06	-27.2711	-35.6673	-27.2711
5.4	3.98107e-06	-32.0796	-121.239	3.98107e-06	4.80842	9.61684				3.98107e-06	-27.2711	-35.6673	-27.2711
5.3	5.01187e-06	-29.5666	-111.742	5.01187e-06	2.29547	4.59093				5.01187e-06	-27.2711	-35.6673	-27.2711
5.2	6.30957e-06	-27.0537	-102.245	6.30957e-06	-0.217486	-0.434972				6.30957e-06	-27.2711	-35.6673	-27.2711
5.1	7.94328e-06	-24.5407	-92.7474	7.94328e-06	-2.73044	-5.46088				7.94328e-06	-27.2711	-35.6673	-27.2711
5	1e-05	-22.0278	-83.2501	1e-05	-5.24339	-10.4868				1e-05	-27.2711	-35.6673	-27.2711
4.9	1.25893e-05	-19.5148	-73.7529	1.25893e-05	-7.75634	-15.5127				1.25893e-05	-27.2711	-35.6673	-27.2711
4.8	1.58489e-05	-17.0018	-64.2556	1.58489e-05	-10.2693	-20.5386				1.58489e-05	-27.2711	-35.6673	-27.2711
4.7	1.99526e-05	-14.4889	-54.7583	1.99526e-05	-12.7822	-25.5645				1.99526e-05	-27.2711	-35.6673	-27.2711
4.6	2.51189e-05	-11.9759	-45.261	2.51189e-05	-15.2952	-30.5904				2.51189e-05	-27.2711	-35.6673	-27.2711
4.5	3.16228e-05	-9.46299	-35.7638	3.16228e-05	-17.8082	-35.6163				3.16228e-05	-27.2711	-35.6673	-27.2711
4.4	3.98107e-05	-6.95004	-26.2665	3.98107e-05	-20.3211	-40.6422				3.98107e-05	-27.2711	-35.6673	-27.2711
4.3	5.01187e-05	-4.43709	-16.7692	5.01187e-05	-22.8341	-45.6681				5.01187e-05	-27.2711	-35.6673	-27.2711
4.2	6.30957e-05	-1.92413	-7.27193	6.30957e-05	-25.347	-50.694				6.30957e-05	-27.2711	-35.6673	-27.2711
4.1	7.94328e-05	0.588819	2.22534	7.94328e-05	-27.86	-55.7199				7.94328e-05	-27.2711	-35.6673	-27.2711
4	0.0001	3.10177	11.7226	0.0001	-30.3729	-60.7458				0.0001	-27.2711	-35.6673	-27.2711
3.9	0.000125893	5.61472	21.2199	0.000125893	-32.8859	-65.7717				0.000125893	-27.2711	-35.6673	-27.2711
3.8	0.000158489	8.12768	30.7172	0.000158489	-35.3988	-70.7976				0.000158489	-27.2711	-35.6673	-27.2711
3.7	0.000199526	10.6406	40.2144	0.000199526	-37.9118	-75.8235				0.000199526	-27.2711	-35.6673	-27.2711
3.6	0.000251189	13.1536	49.7117	0.000251189	-40.4247	-80.8494				0.000251189	-27.2711	-35.6673	-27.2711
3.5	0.000316228	15.6665	59.209	0.000316228	-42.9377	-85.8753				0.000316228	-27.2711	-35.6673	-27.2711
3.4	0.000398107	18.1795	68.7063	0.000398107	-45.4506	-90.9013				0.000398107	-27.2711	-35.6673	-27.2711
3.3	0.000501187	20.6924	78.2035	0.000501187	-47.9636	-95.9272				0.000501187	-27.2711	-35.6673	-27.2711
3.2	0.000630957	23.2054	87.7008	0.000630957	-50.4765	-100.953				0.000630957	-27.2711	-35.6673	-27.2711
3.1	0.000794328	25.7183	97.1981	0.000794328	-52.9895	-105.979				0.000794328	-27.2711	-35.6673	-27.2711
3	0.001	28.2313	106.695	0.001	-55.5024	-111.005				0.001	-27.2711	-35.6673	-27.2711
2.9	0.00125893	30.7442	116.193	0.00125893	-58.0154	-116.031				0.00125893	-27.2711	-35.6673	-27.2711
2.8	0.00158489	33.2572	125.69	0.00158489	-60.5283	-121.057				0.00158489	-27.2711	-35.6673	-27.2711
2.7	0.00199526	35.7701	135.187	0.00199526	-63.0413	-126.083				0.00199526	-27.2711	-35.6673	-27.2711
2.6	0.00251189	38.2831	144.684	0.00251189	-65.5542	-131.108				0.00251189	-27.2711	-35.6673	-27.2711
2.5	0.00316228	40.7961	154.182	0.00316228	-68.0672	-136.134				0.00316228	-27.2711	-35.6673	-27.2711
2.4	0.00398107	43.309	163.679	0.00398107	-70.5801	-141.16				0.00398107	-27.2711	-35.6673	-27.2711
2.3	0.00501187	45.822	173.176	0.00501187	-73.0931	-146.186				0.00501187	-27.2711	-35.6673	-27.2711
2.2	0.00630957	48.3349	182.674	0.00630957	-75.6061	-151.212				0.00630957	-27.2711	-35.6673	-27.2711
2.1	0.00794328	50.8479	192.171	0.00794328	-78.119	-156.238				0.00794328	-27.2711	-35.6673	-27.2711
2	0.01	53.3608	201.668	0.01	-80.632	-161.264				0.01	-27.2711	-35.6673	-27.2711
1.9	0.0125893	55.8738	211.165	0.0125893	-83.1449	-166.29				0.0125893	-27.2711	-35.6673	-27.2711
1.8	0.0158489	58.3867	220.663	0.0158489	-85.6579	-171.316				0.0158489	-27.2711	-35.6673	-27.2711
1.7	0.0199526	60.8997	230.16	0.0199526	-88.1708	-176.342				0.0199526	-27.2711	-35.6673	-27.2711
1.6	0.0251189	63.4126	239.657	0.0251189	-90.6838	-181.368				0.0251189	-27.2711	-35.6673	-27.2711
1.5	0.0316228	65.9256	249.155	0.0316228	-93.1967	-186.393				0.0316228	-27.2711	-35.6673	-27.2711
1.4	0.0398107	68.4385	258.652	0.0398107	-95.7097	-191.419				0.0398107	-27.2711	-35.6673	-27.2711
1.3	0.0501187	70.9515	268.149	0.0501187	-98.2226	-196.445				0.0501187	-27.2711	-35.6673	-27.2711
1.2	0.0630957	73.4644	277.646	0.0630957	-100.736	-201.471				0.0630957	-27.2711	-35.6673	-27.2711
1.1	0.0794328	75.9774	287.144	0.0794328	-103.249	-206.497				0.0794328	-27.2711	-35.6673	-27.2711
1	0.1	78.4903	296.641	0.1	-105.761	-211.523				0.1	-27.2711	-35.6673	-27.2711
0.9	0.125893	81.0033	306.138	0.125893	-108.274	-216.549				0.125893	-27.2711	-35.6673	-27.2711
0.8	0.158489	83.5162	315.635	0.158489	-110.787	-221.575				0.158489	-27.2711	-35.6673	-27.2711
0.7	0.199526	86.0292	325.133	0.199526	-113.3	-226.601				0.199526	-27.2711	-35.6673	-27.2711
0.6	0.251189	88.5421	334.63	0.251189	-115.813	-231.627				0.251189	-27.2711	-35.6673	-27.2711
0.5	0.316228	91.0551	344.127	0.316228	-118.326	-236.652				0.316228	-27.2711	-35.6673	-27.2711
0.4	0.398107	93.5681	353.625	0.398107	-120.839	-241.678				0.398107	-27.2711	-35.6673	-27.2711
0.3	0.501187	96.081	363.122	0.501187	-123.352	-246.704				0.501187	-27.2711	-35.6673	-27.2711
0.2	0.630957	98.594	372.619	0.630957	-125.865	-251.73				0.630957	-27.2711	-35.6673	-27.2711
0.1	0.794328	101.107	382.116	0.794328	-128.378	-256.756				0.794328	-27.2711	-35.6673	-27.2711
0	1	103.62	391.614	1	-130.891	-261.782				1	-27.2711	-35.6673	-27.2711
-0.1	1.25893	106.133	401.111	1.25893	-133.404	-266.808				1.25893	-27.2711	-35.6673	-27.2711
-0.2	1.58489	108.646	410.608	1.58489	-135.917	-271.834				1.58489	-27.2711	-35.6673	-27.2711
-0.3	1.99526	111.159	420.105	1.99526	-138.43	-276.86				1.99526	-27.2711	-35.6673	-27.2711
-0.4	2.51189	113.672	429.603	2.51189	-140.943	-281.886				2.51189	-27.2711	-35.6673	-27.2711
-0.5	3.16228	116.185	439.1	3.16228	-143.456	-286.912				3.16228	-27.2711	-35.6673	-27.2711
-0.6	3.98107	118.698	448.597	3.98107	-145.969	-291.937				3.98107	-27.2711	-35.6673	-27.2711
-0.7	5.01187	121.211	458.095	5.01187	-148.482	-296.963				5.01187	-27.2711	-35.6673	-27.2711
-0.8	6.30957	123.723	467.592	6.30957	-150.995	-301.989				6.30957	-27.2711	-35.6673	-27.2711
-0.9	7.94328	126.236	477.089	7.94328	-153.508	-307.015				7.94328	-27.2711	-35.6673	-27.2711
-1	10	128.749	486.586	10	-156.021	-312.041				10	-27.2711	-35.6673	-27.2711
